# Supplementary material for: A Near-Chromosome Level Genome Assembly of Anopheles stephensi
Source: Front Genet. 2020 Nov 16;11:565626. doi: 10.3389/fgene.2020.565626 (PMC7703621; doi:10.3389/fgene.2020.565626)
Supplement: Supplementary file 2 [file Table_1.XLSX]

## Sheet: Table S7
Supplementary Table S7: Level of homology between orthologous ORs from An. stephensi and An. funestus compared to An. gambiae.
Gambiae ID	Steph ID	Steph Start	Steph End	e-value	Funestus ID	Funes Start	Funes End	e-value2
Agamor1	g14613.t1	1	379	0	g6763.t1	1	404	0
Agamor2	g13672.t1	1	375	0	g8764.t1	1	347	0
Agamor3	g3881.t1	1	389	0	g18528.t1	692	1081	0
Agamor5	g3879.t1	1	389	0	g18528.t1	1	375	0
Agamor7	g3284.t1	20	481	0	g1526.t1	1	513	0
Agamor8	g6261.t1	69	475	0	g4592.t1	1	399	0
Agamor9	g13119.t1	1	408	0	g6426.t1	1	133	3.99e-57
Agamor11	g11090.t1	1	425	0	g19674.t1	1	424	0
Agamor16	g13438.t1	454	823	0	g18528.t1	377	685	2.04e-38
Agamor18	g13457.t1	2	384	0	g8951.t1	3	343	5.13e-153
Agamor22	g12730.t1	6	363	0	g13510.t1	1	357	0
Agamor23	g12231.t1	92	385	0	g8459.t1	61	330	2.45e-158
Agamor25	g4286.t1	9	371	0	g3252.t1	169	389	5.82e-15
Agamor26	g9046.t1	1	400	0	g3252.t1	214	388	3.75e-14
Agamor27	g9046.t1	1	400	0	g8764.t1	160	344	3.71e-11
Agamor28	g2853.t1	21	413	0	g3252.t1	1	394	0
Agamor29	g16275.t1	1	377	0	g7223.t1	1	362	0
Agamor31	g20901.t1	6	338	0	g8764.t1	160	344	3.71e-11
Agamor32	g20871.t1	1	382	0	g11464.t1	15	393	0
Agamor36	g180.t1	1	404	0	g19685.t1	475	852	0
Agamor38	g3028.t1	1	409	0	g3082.t1	1	405	0
Agamor39	g3028.t1	1	409	0	g3082.t1	1	405	0
Agamor40	g3288.t1	1	438	0	g1524.t1	3	439	0
Agamor42	g7200.t1	1	378	0	g15.t1	232	615	0
Agamor48	g18340.t1	396	792	0	g18528.t1	701	1081	2.51e-43
Agamor49	g18340.t1	1	388	0	g18528.t1	704	1081	7.76e-60
Agamor52	g1315.t1	35	417	0	g19444.t1	35	418	0
Agamor54	g11749.t1	1	404	0	g16016.t1	1	403	0
Agamor56	g9046.t1	1	400	0	g3252.t1	99	388	2.53e-17
Agamor57	g9046.t1	1	398	0	g3252.t1	32	391	1.22e-17
Agamor58	g8440.t1	180	582	0	g1656.t1	1	430	0
Agamor59	g6376.t1	1	327	0	g4366.t1	97	365	6.16e-144
Agamor61	g10285.t1	1	420	0	g17618.t1	398	751	0
Agamor62	g10269.t1	16	356	0	g17598.t1	3	340	0
Agamor63	g10281.t1	8	384	0	g17618.t1	8	403	0
Agamor65	g13119.t1	26	403	0	g6426.t1	18	147	2.84e-48
Agamor66	g7370.t1	1	393	0	g2456.t1	1	393	0
Agamor67	g7370.t1	1	393	0	g2456.t1	1	393	0
Agamor68	g15209.t1	1	377	0	g7544.t1	1	258	4.12e-136
Agamor75	g3566.t1	2	409	0	g655.t1	3	409	0
Agamor76	g3566.t1	2	409	0	g655.t1	3	409	0
Agamor77	g3567.t1	1	381	0	g657.t1	1	381	0
Agamor78	g3566.t1	2	409	0	g655.t1	3	409	0
Agamor79	g3567.t1	1	381	0	g657.t1	1	381	0
Agamor53	g13436.t1	1	384	9.8e-179	g7223.t1	1	362	1.26e-138
Agamor41	g1302.t1	1	353	4.29e-176	g19440.t1	370	739	9.47e-102
Agamor4	g3880.t1	1	381	1.23e-175	g18528.t1	374	687	7.89e-136
Agamor14	g13457.t1	381	796	1.31e-171	g18528.t1	1	376	8.45e-73
Agamor60	g10271.t1	5	416	1.84e-171	g17599.t1	5	428	0
Agamor30	g13437.t1	1	384	1.61e-169	g7223.t1	1	362	4.01e-126
Agamor6	g19986.t1	1	332	1.16e-166	g11731.t1	6	189	6.2e-103
Agamor51	g13457.t1	381	795	1.72e-164	g18528.t1	1	376	1.18e-72
Agamor34	g6340.t1	1	240	7.6e-156	g4400.t1	1	380	0
Agamor10	g13672.t1	1	375	7.61e-154	g8762.t1	1	346	0
Agamor15	g13438.t1	861	1238	6.16e-150	g18528.t1	700	1080	1.43e-76
Agamor45	g4285.t1	5	370	4.14e-149	g2456.t1	20	386	5.09e-15
Agamor64	g10284.t1	1	416	1.42e-141	g17618.t1	54	405	3.5e-29
Agamor13	g13438.t1	861	1239	3.36e-139	g18528.t1	700	1081	2.73e-79
Agamor17	g13438.t1	861	1238	5.83e-139	g18528.t1	700	1080	1.9e-71
Agamor70	g15210.t1	2	319	7.52e-138	g2456.t1	1	389	1.37e-39
Agamor72	g15210.t1	2	319	9.32e-138	g2456.t1	1	389	3.39e-44
Agamor37	g6342.t1	1	252	1.49e-137	g4399.t1	6	372	0
Agamor73	g15210.t1	2	319	2.88e-135	g2456.t1	1	389	2.93e-44
Agamor46	g13438.t1	106	442	1.42e-132	g8961.t1	1	302	6.82e-124
Agamor69	g15210.t1	2	319	2.36e-132	g2456.t1	57	389	1.46e-35
Agamor47	g13438.t1	106	443	1.92e-130	g8961.t1	1	302	6.67e-124
Agamor71	g15212.t1	2	320	2.76e-127	g2456.t1	1	389	2.51e-41
Agamor74	g15210.t1	2	319	5.99e-125	g2456.t1	1	389	4.04e-41
Agamor15	g13438.t1	454	822	2.11e-117	g18528.t1	11	372	8.2e-67
Agamor13	g13438.t1	454	822	6.66e-116	g18528.t1	377	685	8.66e-33
Agamor16	g13438.t1	861	1239	4.44e-110	g18528.t1	710	1081	5.88e-79
Agamor17	g13438.t1	454	822	1.15e-107	g18528.t1	11	372	1.1e-58
Agamor35	g20899.t1	1	202	1.48e-105	g11464.t1	15	392	2.95e-97
Agamgr55	g13438.t1	453	823	1.35e-97	g18528.t1	11	374	1.54e-63
Agamor18	g13457.t1	385	796	3.88e-86	g8951.t1	3	343	5.13e-153
Agamor48	g18340.t1	17	388	6.27e-77	g18528.t1	8	374	1.27e-35
Agamgr55	g13438.t1	861	1237	1.45e-76	g18528.t1	710	1079	5.75e-68
Agamor20	g3879.t1	8	387	2.57e-69	g18528.t1	700	1079	8.14e-63
Agamor19	g3879.t1	8	387	3.66e-69	g18528.t1	700	1079	1.38e-60
Agamor12	g3881.t1	7	387	5.4e-66	g18528.t1	700	1079	4.28e-61
Agamor21	g3881.t1	7	387	2.73e-65	g18528.t1	700	1079	2.63e-60
Agamor50	g3881.t1	7	387	2.19e-63	g18528.t1	700	1079	6.37e-59
Agamor49	g18340.t1	402	792	6.48e-63	g18528.t1	9	374	3.65e-51
Agamor51	g13457.t1	7	382	3.7e-62	g18528.t1	694	1079	5.07e-70
Agamor14	g13457.t1	7	382	9.2e-59	g18528.t1	694	1081	1.92e-70
Agamor33	g18446.t1	294	400	1.92e-51	g8762.t1	249	342	1.79e-13
Agamor68	g15209.t1	459	750	2e-41	g7544.t1	1	258	4.12e-136
Agamor16	g13438.t1	7	443	1.76e-34	g18528.t1	17	374	1.64e-71
Agamor46	g13438.t1	453	825	6.05e-34	g8961.t1	1	302	6.82e-124
Agamor46	g13438.t1	1	101	2.04e-31	g8961.t1	1	302	6.67e-124
Agamor47	g13438.t1	453	825	3.14e-31	g8961.t1	1	302	6.67e-124
Agamor47	g13438.t1	1	101	1e-30	g8961.t1	1	302	6.67e-124
Agamor47	g13438.t1	863	1239	1.21e-30	g8961.t1	1	302	6.67e-124
Agamor15	g13438.t1	109	443	7.89e-30	g18528.t1	377	686	1.25e-34
Agamor46	g13438.t1	863	1239	1.5e-29	g8961.t1	1	302	6.82e-124
Agamor43	g1301.t1	75	373	3.07e-27	g15671.t1	250	553	5.33e-170
Agamor13	g13438.t1	190	443	3.51e-26	g18528.t1	700	1081	2.73e-79
Agamgr55	g13438.t1	108	443	4.63e-26	g18528.t1	356	685	2.23e-35
Agamor33	g18446.t1	113	213	8.34e-26	g8762.t1	249	342	1.79e-13
Agamor44	g1301.t1	83	409	1.89e-25	g15671.t1	250	548	2.97e-170
Agamor24	g12231.t1	41	369	3.88e-24	g15680.t1	1	181	2.6e-107
Agamor17	g13438.t1	220	443	1.41e-23	g18528.t1	377	685	7.53e-34
Agamor68	g15209.t1	361	460	4.18e-14	g7544.t1	1	258	4.12e-136
Agamgr55	g13438.t1	1	101	0.006	g18528.t1	356	685	2.23e-35
Agamor13	g13438.t1	8	106	0.52	g18528.t1	377	685	8.66e-33
Agamor17	g13438.t1	8	106	1.9	g18528.t1	377	685	7.53e-34
Agamor15	g13438.t1	8	102	5.3	g18528.t1	377	686	1.25e-34
